# Supplementary material for: Responsible product design to mitigate excessive gambling: A scoping review and z-curve analysis of replicability
Source: PLoS One. 2021 Apr 20;16(4):e0249926. doi: 10.1371/journal.pone.0249926 (PMC8057587; doi:10.1371/journal.pone.0249926)
Supplement: S2 Table — (TXT) [file pone.0249926.s003.txt]

https://osf.io/8merf/
